# Supplementary material for: Population Pharmacokinetics of Hydroxychloroquine and 3 Metabolites in COVID-19 Patients and Pharmacokinetic/Pharmacodynamic Application
Source: Pharmaceuticals (Basel). 2022 Feb 21;15(2):256. doi: 10.3390/ph15020256 (PMC8877570; doi:10.3390/ph15020256)
Supplement: Supplementary file 1 [file pharmaceuticals-15-00256-s001.zip]

Archive with 1 entries (1 files):
- pharmaceuticals-1591411-supplementary.pdf
